# Supplementary material for: Heterologous Expression and Antimicrobial Mechanism of a Cysteine-Rich Peptide from Barnacle Pollicipes pollicipes
Source: Microorganisms. 2025 Jun 13;13(6):1381. doi: 10.3390/microorganisms13061381 (PMC12195476; doi:10.3390/microorganisms13061381)
Supplement: Supplementary file 1 [file microorganisms-13-01381-s001.zip]

Archive with 2 entries (2 files):
- supplementary code S1.pdf
- Supplementary.pdf
